# Supplementary material for: Untranslated Region Sequences and the Efficacy of mRNA Vaccines against Tuberculosis
Source: Int J Mol Sci. 2024 Jan 10;25(2):888. doi: 10.3390/ijms25020888 (PMC10815675; doi:10.3390/ijms25020888)
Supplement: Supplementary file 1 [file ijms-25-00888-s001.zip]

Archive with 3 entries (3 files):
- Supplement Figure S1 R1.pdf
- Supplement Table S1 R1.xlsx
- Supplement Table S2 R1.pdf
